# Supplementary material for: Biomarker Quantification, Spectroscopic, and Molecular Docking Studies of the Active Compounds Isolated from the Edible Plant Sisymbrium irio L
Source: Pharmaceuticals (Basel). 2023 Mar 27;16(4):498. doi: 10.3390/ph16040498 (PMC10146147; doi:10.3390/ph16040498)
Supplement: Supplementary file 1 [file pharmaceuticals-16-00498-s001.zip]

Archive with 1 entries (1 files):
- pharmaceuticals-2206961-supplementary.pdf
